# Supplementary material for: The management and outcome of paediatric splenic injuries in the Netherlands
Source: World J Emerg Surg. 2021 Feb 27;16:8. doi: 10.1186/s13017-021-00353-4 (PMC7913258; doi:10.1186/s13017-021-00353-4)
Supplement: Supplementary file 3 — Additional file 3: Supplementary Table 3: International Comparable Studies [file 13017_2021_353_MOESM3_ESM.xls]

## Sheet: Blad1
Supplementary Table 3: International Comparable Studies
	Lee (2012)	Mitchell (2013)	Dodgion (2014)	Hsiao (2014)	Bardain (2015)	Kim (2017)	Yang (2017)	Adams (2018)	Karadeniz (2018)	Alexander (2019)	Ardley (2019)	Teuben (2020)	Our study (2020)
Country of recruitment	US	Australia	US	Canada	US	Korea	China	Australia	Turkey	US	UK	Netherlands	Netherlands
Number of participants	89835	1138	14365	3122	630	21	101	907	42	70	30	63	130
Age of participants	< 18 years	< 16 years	< 18 years	< 19 years	< 22 years	< 20 years	< 18 years	< 17 years	X	<18 years	4-18 years	<18 years	< 18 years
Male (%)	71.6	66.7	70.4	80.0	X	76.2	67.3	80.8	69.0	62.9	76.7	71.4	63.1
Mean injury grade	X	X	X	2.8	X	3.0	3.3	X	X	2.6	4.0°	X	3.0
Mean ISS ± SD	X	X	16.2 ± 12.1	X	9.9 ± 4.5	20.4	X	X	X	19.9	16.0°	16.0°	21.6 ± 13.7
Bicycle accident as trauma mechanism (%)	X	9.5	X	X	X	X	X	12.7	X	7.1	26.7	11.1	15.4
Isolated splenic injury (%)	X	X	9.1	74.0	79.6	X	32.7	57.6	64.3	31.4	66.7	X	36.2
Splenectomy rate (%)	14.1	X	82.8	9.0	0.0	14.3	21.8	6.5	0.1	4.3˟	20.0	15.9	6.2
Mean ICU stay ± SD	X	4.9	X	X	X	2.8 ± 4.0	1.9	1.9 ± 5.5	3.1	2.3	X	X	3.5 ± 5.6
Mean LOS ± SD	6.5	12.3	3.7 ± 1.1	5°	4.8 ± 2.5῀	22.2 ± 17.5	10.5	8.5 ± 14.2	12.3	6.5	7.6 ± 6.3	X	10.2 ± 9.0
° Median ˟Splenorrhaphy included ῀Only for isolated splenic injuries. Abbreviations: ICU Intensive Care Unit, ISS Injury Severity Score, LOS Length Of Stay, SD Standard Deviation, UK United Kingdom, US United States.
